# Supplementary material for: Photocatalytic Inactivation of Co-Culture of E. coli and S. epidermidis Using APTES-Modified TiO2
Source: Molecules. 2023 Feb 9;28(4):1655. doi: 10.3390/molecules28041655 (PMC9965180; doi:10.3390/molecules28041655)
Supplement: Supplementary file 1 [file molecules-28-01655-s001.zip]

Archive with 1 entries (1 files):
- molecules-2167099-supplementary.pdf
